# Supplementary material for: Selecting auditory alerting stimuli for eagles on the basis of auditory evoked potentials
Source: Conserv Physiol. 2022 Sep 16;10(1):coac059. doi: 10.1093/conphys/coac059 (PMC9486983; doi:10.1093/conphys/coac059)
Supplement: Web_Material_coac059 [file web_material_coac059.zip]

Archive with 4 entries (4 files):
- Goller et al.Appdx 4-6.docx
- Goller et al.Appx 1.Background sound intensity.docx
- Goller et al.Appx 2 STIMULI table.docx
- Goller et al.Appx 3 AEP examples.pptx
